# Supplementary material for: Luminal Sweet Sensing and Enteric Nervous System Participate in Regulation of Intestinal Glucose Transporter, GLUT2
Source: Nutrients. 2025 Apr 30;17(9):1547. doi: 10.3390/nu17091547 (PMC12073725; doi:10.3390/nu17091547)
Supplement: Supplementary file 1 [file nutrients-17-01547-s001.zip]

Archive with 1 entries (1 files):
- nutrients-3568729-supplementary.pdf
